# Supplementary material for: Development of a core SNP arrays based on the KASP method for molecular breeding of rice
Source: Rice (N Y). 2019 Apr 8;12:21. doi: 10.1186/s12284-019-0272-3 (PMC6453994; doi:10.1186/s12284-019-0272-3)
Supplement: Supplementary file 1 — Table S1. Primers for sequencing and genotyping. (XLSX 10 kb) [file 12284_2019_272_MOESM1_ESM.xlsx]

## Sheet: Sheet1
Table S1 Primers for sequencing and genotyping
A. Primer information for Sanger sequencing
Gene	Primer	Sequence（5′→3′）
Pita	Pita-F	GTTCAATGCCAACGAGTTCAA
	Pita-R	GTTAGGGCCAACATTCTACGG
B. Primer information for KASP genotyping
SNP ID	Primer	allele	sequence（5′→3′）	GC content（%）
Pita	Pita-F	T	GCCGTGGCTTCTATCTTTACCTT	48
	Pita-H	G	GCCGTGGCTTCTATCTTTACCTG	50
	Pita-C		ATTGGTTTCAAACAATCATCAAGTCAGGTT	33.3
