# Supplementary material for: Development of a core SNP arrays based on the KASP method for molecular breeding of rice
Source: Rice (N Y). 2019 Apr 8;12:21. doi: 10.1186/s12284-019-0272-3 (PMC6453994; doi:10.1186/s12284-019-0272-3)
Supplement: Supplementary file 3 — Table S3. Subset 1 of SNPs from Kurokawa et al. (2016). (XLSX 12 kb) [file 12284_2019_272_MOESM3_ESM.xlsx]

## Sheet: Sheet1
Table S3 Subset 1 of SNPs from Kurokawa et al. (2016)
Index	Name of marker	Chr.	Physical position	Allele	Source-SNP ID
1-001	SK01_2726468	1	2726468	A/G	id1002158
1-002	SK01_9423941	1	9423941	A/C	id1007050
1-003	SK01_13343177	1	13343177	A/G	id1008896
1-004	SK01_37933342	1	37933342	A/G	id1023978
1-005	SK01_42357534	1	42357534	A/C	id1027598
1-006	SK01_42581030	1	42581030	A/G	id1027818
1-007	SK02_1000481	2	1000481	A/C	id2000835
1-008	SK02_8978321	2	8978321	A/G	id2004455
1-009	SK02_10167522	2	10167522	A/G	id2004857
1-010	SK02_23599651	2	23599651	C/G	id2009547
1-011	SK02_24720321	2	24720321	A/G	id2010605
1-012	SK02_30295035	2	30295035	A/G	id2013413
1-013	SK02_35933995	2	35933995	A/G	id2016584
1-014	SK03_13224089	3	13224089	A/G	id3006808
1-015	SK03_18053119	3	18053119	A/C	id3008850
1-016	SK03_22641657	3	22641657	A/G	id3010459
1-017	SK03_27773851	3	27773851	A/G	id3012359
1-018	SK03_32674916	3	32674916	A/C	id3015719
1-019	SK03_33693747	3	33693747	A/G	id3016444
1-020	SK04_4457978	4	4457978	A/C	id4001882
1-021	SK04_13225981	4	13225981	C/G	id4003888
1-022	SK04_20396474	4	20396474	A/G	id4006172
1-023	SK04_22435296	4	22435296	A/G	id4007444
1-024	SK04_27800401	4	27800401	A/G	id4009094
1-025	SK04_31904771	4	31904771	A/G	id4010924
1-026	SK05_593158	5	593158	C/G	id5000333
1-027	SK05_2736952	5	2736952	A/G	id5001534
1-028	SK05_7411452	5	7411452	A/G	id5003785
1-029	SK05_15556017	5	15556017	A/G	id5006236
1-030	SK05_29497783	5	29497783	C/G	id5014934
1-031	SK06_4022325	6	4022325	C/G	id6003050
1-032	SK06_15538142	6	15538142	A/G	id6009055
1-033	SK06_27627615	6	27627615	A/C	id6015793
1-034	SK06_29208264	6	29208264	A/C	id6016490
1-035	SK07_1867588	7	1867588	A/G	id7000337
1-036	SK07_21280092	7	21280092	A/G	id7003442
1-037	SK07_25319809	7	25319809	A/C	id7004719
1-038	SK07_28197301	7	28197301	A/G	id7005655
1-039	SK08_9203557	8	9203557	A/C	id8002972
1-040	SK09_3717701	9	3717701	A/G	id9000894
1-041	SK09_14727088	9	14727088	A/G	id9004100
1-042	SK09_15765355	9	15765355	A/G	id9004741
1-043	SK09_21127955	9	21127955	C/G	id9007259
1-044	SK10_8905257	10	8905257	A/G	id10002499
1-045	SK10_16892044	10	16892044	A/T	id10004689
1-046	SK10_22041740	10	22041740	A/G	id10006963
1-047	SK11_619386	11	619386	A/G	id11000118
1-048	SK11_2742952	11	2742952	A/G	id11000858
1-049	SK11_20105143	11	20105143	A/G	id11007625
1-050	SK11_25615839	11	25615839	A/C	id11010097
1-051	SK11_26300403	11	26300403	A/C	id11010335
1-052	SK11_28767214	11	28767214	A/T	id11011505
1-053	SK12_726535	12	726535	A/G	id12000266
1-054	SK12_1305969	12	1305969	A/G	id12000592
1-055	SK12_3651626	12	3651626	A/T	id12001513
1-056	SK12_21616307	12	21616307	A/C	id12007081
1-057	SK12_25332488	12	25332488	A/G	id12009153
