# Supplementary material for: Development of a core SNP arrays based on the KASP method for molecular breeding of rice
Source: Rice (N Y). 2019 Apr 8;12:21. doi: 10.1186/s12284-019-0272-3 (PMC6453994; doi:10.1186/s12284-019-0272-3)
Supplement: Supplementary file 4 — Table S4. Subset 2 of SNPs from Kurokawa et al. (2016). (XLSX 13 kb) [file 12284_2019_272_MOESM4_ESM.xlsx]

## Sheet: Sheet1
Table S4 Subset 2 of SNPs from Kurokawa et al. (2016)
Index	Name of marker	Chr.	Physical position	Allele	Source-SNP ID
2-001	SK01_1175585	1	1175585	A/G	id1001073
2-002	SK01_7854101	1	7854101	A/G	id1006175
2-003	SK01_13245925	1	13245925	C/G	id1008821
2-004	SK01_19269700	1	19269700	A/G	id1011535
2-005	SK01_25673334	1	25673334	A/G	id1015258
2-006	SK02_3230775	2	3230775	A/C	id2001831
2-007	SK02_8701699	2	8701699	A/G	wd2000409
2-008	SK02_17497082	2	17497082	A/G	id2006996
2-009	SK02_22334916	2	22334916	A/G	id2008866
2-010	SK02_27208843	2	27208843	A/C	id2011968
2-011	SK02_33082359	2	33082359	C/G	id2014684
2-012	SK03_5452580	3	5452580	A/G	id3003215
2-013	SK03_9913627	3	9913627	A/T	id3005145
2-014	SK03_14603458	3	14603458	A/G	id3007320
2-015	SK03_19862435	3	19862435	A/G	id3009433
2-016	SK03_22264563	3	22264563	C/G	id3010345
2-017	SK03_27054692	3	27054692	A/C	id3011383
2-018	SK04_7428150	4	7428150	C/G	id4002852
2-019	SK04_14094091	4	14094091	A/G	id4004135
2-020	SK04_21815986	4	21815986	A/G	id4007105
2-021	SK04_31373467	4	31373467	C/G	id4010621
2-022	SK04_33868056	4	33868056	A/G	id4011774
2-023	SK05_2570081	5	2570081	A/G	id5001470
2-024	SK05_8385270	5	8385270	A/G	id5004297
2-025	SK05_13046184	5	13046184	A/T	id5005396
2-026	SK05_16262586	5	16262586	A/C	id5006470
2-027	SK05_20493787	5	20493787	A/G	id5008572
2-028	SK05_26260986	5	26260986	A/G	id5012480
2-029	SK06_1975737	6	1975737	A/G	id6001524
2-030	SK06_7003213	6	7003213	A/G	id6004481
2-031	SK06_12191074	6	12191074	A/T	id6007495
2-032	SK06_16614854	6	16614854	C/G	id6009447
2-033	SK06_20950922	6	20950922	A/G	id6011018
2-034	SK06_25033082	6	25033082	A/C	id6013446
2-035	SK06_30809492	6	30809492	A/G	id6016941
2-036	SK07_5973717	7	5973717	A/T	id7000988
2-037	SK07_13776155	7	13776155	A/G	id7002260
2-038	SK07_18503646	7	18503646	A/G	id7002859
2-039	SK07_22593213	7	22593213	A/G	id7003853
2-040	SK08_4557652	8	4557652	A/C	id8001477
2-041	SK08_10358484	8	10358484	A/G	id8003309
2-042	SK08_17179846	8	17179846	A/T	wd8003200
2-043	SK08_24125399	8	24125399	A/G	id8006789
2-044	SK09_2360445	9	2360445	A/G	id9000661
2-045	SK09_6982338	9	6982338	A/G	id9002014
2-046	SK09_14889045	9	14889045	A/C	id9004168
2-047	SK09_21604405	9	21604405	A/C	id9007356
2-048	SK10_6640908	10	6640908	A/G	wd10001251
2-049	SK10_14086902	10	14086902	A/G	id10003686
2-050	SK10_19618705	10	19618705	A/T	id10006243
2-051	SK10_23033344	10	23033344	A/G	id10007301
2-052	SK11_3090889	11	3090889	A/T	id11000980
2-053	SK11_7434978	11	7434978	A/C	id11002933
2-054	SK11_13285229	11	13285229	A/G	id11004398
2-055	SK11_19995657	11	19995657	A/T	id11007488
2-056	SK11_27597690	11	27597690	A/C	id11010975
2-057	SK12_3209508	12	3209508	A/G	id12001321
2-058	SK12_12388405	12	12388405	A/G	id12004491
2-059	SK12_20536782	12	20536782	A/C	id12006742
2-060	SK12_24088209	12	24088209	A/G	id12008557
