# Supplementary material for: Development of a core SNP arrays based on the KASP method for molecular breeding of rice
Source: Rice (N Y). 2019 Apr 8;12:21. doi: 10.1186/s12284-019-0272-3 (PMC6453994; doi:10.1186/s12284-019-0272-3)
Supplement: Supplementary file 5 — Table S5. Subset 3 of SNPs. (XLSX 12 kb) [file 12284_2019_272_MOESM5_ESM.xlsx]

## Sheet: Sheet1
Subset 3 of SNPs
Index	Name of marker	Chr.	Physical position	Allele	Source-SNP ID	Reference
3-001	SK01_2287476	1	2287476	A/G	OS01-02287476-MZ	Development and application of a set of breeder-friendly SNP markers for genetic analyses and molecular breeding of rice (Oryza sativa L.)
3-002	SK01_8924578	1	8924578	A/T	OS01-08924578-MZ	Development and application of a set of breeder-friendly SNP markers for genetic analyses and molecular breeding of rice (Oryza sativa L.)
3-003	SK01_20022126	1	20022126	C/T	OS01-20022126-MZ	Development and application of a set of breeder-friendly SNP markers for genetic analyses and molecular breeding of rice (Oryza sativa L.)
3-004	SK01_22453166	1	22453166	A/G	OS01-22453166-MN	Development and application of a set of breeder-friendly SNP markers for genetic analyses and molecular breeding of rice (Oryza sativa L.)
3-005	SK01_25148569	1	25148569	A/G	OS01-25148569-MZ	Development and application of a set of breeder-friendly SNP markers for genetic analyses and molecular breeding of rice (Oryza sativa L.)
3-006	SK01_36683412	1	36683412	A/G	OS01-36683412-MZ	Development and application of a set of breeder-friendly SNP markers for genetic analyses and molecular breeding of rice (Oryza sativa L.)
3-007	SK01_38959045	1	38959045	A/T	OS01-38959045-MZ	Development and application of a set of breeder-friendly SNP markers for genetic analyses and molecular breeding of rice (Oryza sativa L.)
3-008	SK01_41026337	1	41026337	A/G	OS01-41026337-MZ	Development and application of a set of breeder-friendly SNP markers for genetic analyses and molecular breeding of rice (Oryza sativa L.)
3-009	SK01_43200421	1	43200421	A/C	OS01-43200421-MZ	Development and application of a set of breeder-friendly SNP markers for genetic analyses and molecular breeding of rice (Oryza sativa L.)
3-010	SK02_4605390	2	4605390	A/G	OS02-04605390-MZ	Development and application of a set of breeder-friendly SNP markers for genetic analyses and molecular breeding of rice (Oryza sativa L.)
3-011	SK02_20351059	2	20351059	G/T	OS02-20351059-MZ	Development and application of a set of breeder-friendly SNP markers for genetic analyses and molecular breeding of rice (Oryza sativa L.)
3-012	SK02_32060976	2	32060976	A/G	OS02-32060976-MZ	Development and application of a set of breeder-friendly SNP markers for genetic analyses and molecular breeding of rice (Oryza sativa L.)
3-013	SK03_422648	3	422648	C/T	OS03-00422648-MZ	Development and application of a set of breeder-friendly SNP markers for genetic analyses and molecular breeding of rice (Oryza sativa L.)
3-014	SK03_2086941	3	2086941	C/T	OS03-02086941-MZ	Development and application of a set of breeder-friendly SNP markers for genetic analyses and molecular breeding of rice (Oryza sativa L.)
3-015	SK03_15397382	3	15397382	A/C	OS03-15397382-MZ	Development and application of a set of breeder-friendly SNP markers for genetic analyses and molecular breeding of rice (Oryza sativa L.)
3-016	SK03_31881886	3	31881886	A/G	OS03-31881886-MZ	Development and application of a set of breeder-friendly SNP markers for genetic analyses and molecular breeding of rice (Oryza sativa L.)
3-017	SK04_13743580	4	13743580	C/T	OS04-13743580-MZ	Development and application of a set of breeder-friendly SNP markers for genetic analyses and molecular breeding of rice (Oryza sativa L.)
3-018	SK04_18342721	4	18342721	A/G	OS04-18342721-MZ	Development and application of a set of breeder-friendly SNP markers for genetic analyses and molecular breeding of rice (Oryza sativa L.)
3-019	SK04_18754459	4	18754459	C/T	OS04-18754459-MZ	Development and application of a set of breeder-friendly SNP markers for genetic analyses and molecular breeding of rice (Oryza sativa L.)
3-020	SK04_33626126	4	33626126	A/G	OS04-33626126-MZ	Development and application of a set of breeder-friendly SNP markers for genetic analyses and molecular breeding of rice (Oryza sativa L.)
3-021	SK05_4794565	5	4794565	C/T	OS05-04794565-MZ	Development and application of a set of breeder-friendly SNP markers for genetic analyses and molecular breeding of rice (Oryza sativa L.)
3-022	SK05_6707417	5	6707417	C/T	OS05-06707417-MZ	Development and application of a set of breeder-friendly SNP markers for genetic analyses and molecular breeding of rice (Oryza sativa L.)
3-023	SK05_21562338	5	21562338	A/G	OS05-21562338-MZ	Development and application of a set of breeder-friendly SNP markers for genetic analyses and molecular breeding of rice (Oryza sativa L.)
3-024	SK05_22543984	5	22543984	A/T	OS05-22543984-MZ	Development and application of a set of breeder-friendly SNP markers for genetic analyses and molecular breeding of rice (Oryza sativa L.)
3-025	SK05_24070572	5	24070572	A/C	OS05-24070572-MZ	Development and application of a set of breeder-friendly SNP markers for genetic analyses and molecular breeding of rice (Oryza sativa L.)
3-026	SK05_29017036	5	29017036	A/G	OS05-29017036-MZ	Development and application of a set of breeder-friendly SNP markers for genetic analyses and molecular breeding of rice (Oryza sativa L.)
3-027	SK06_2099853	6	2099853	C/T	OS06-02099853-MZ	Development and application of a set of breeder-friendly SNP markers for genetic analyses and molecular breeding of rice (Oryza sativa L.)
3-028	SK06_5612809	6	5612809	A/G	OS06-05612809-MZ	Development and application of a set of breeder-friendly SNP markers for genetic analyses and molecular breeding of rice (Oryza sativa L.)
3-029	SK06_6478676	6	6478676	A/C	OS06-06478676-MZ	Development and application of a set of breeder-friendly SNP markers for genetic analyses and molecular breeding of rice (Oryza sativa L.)
3-030	SK06_22670232	6	22670232	A/T	OS06-22670232-MZ	Development and application of a set of breeder-friendly SNP markers for genetic analyses and molecular breeding of rice (Oryza sativa L.)
3-031	SK07_6991402	7	6991402	C/T	OS07-06991402-MZ	Development and application of a set of breeder-friendly SNP markers for genetic analyses and molecular breeding of rice (Oryza sativa L.)
3-032	SK07_18927936	7	18927936	C/G	OS07-18927936-MZ	Development and application of a set of breeder-friendly SNP markers for genetic analyses and molecular breeding of rice (Oryza sativa L.)
3-033	SK07_24653396	7	24653396	C/T	OS07-24653396-MZ	Development and application of a set of breeder-friendly SNP markers for genetic analyses and molecular breeding of rice (Oryza sativa L.)
3-034	SK07_26502762	7	26502762	A/G	OS07-26502762-MZ	Development and application of a set of breeder-friendly SNP markers for genetic analyses and molecular breeding of rice (Oryza sativa L.)
3-035	SK08_730526	8	730526	C/T	OS08-00730526-MZ	Development and application of a set of breeder-friendly SNP markers for genetic analyses and molecular breeding of rice (Oryza sativa L.)
3-036	SK08_927616	8	927616	A/T	OS08-00927616-MZ	Development and application of a set of breeder-friendly SNP markers for genetic analyses and molecular breeding of rice (Oryza sativa L.)
3-037	SK08_5136182	8	5136182	A/G	OS08-05136182-MZ	Development and application of a set of breeder-friendly SNP markers for genetic analyses and molecular breeding of rice (Oryza sativa L.)
3-038	SK08_5754369	8	5754369	A/T	OS08-05754369-MZ	Development and application of a set of breeder-friendly SNP markers for genetic analyses and molecular breeding of rice (Oryza sativa L.)
3-039	SK08_15752022	8	15752022	C/T	OS08-15752022-MZ	Development and application of a set of breeder-friendly SNP markers for genetic analyses and molecular breeding of rice (Oryza sativa L.)
3-040	SK08_17721768	8	17721768	C/T	OS08-17721768-MZ	Development and application of a set of breeder-friendly SNP markers for genetic analyses and molecular breeding of rice (Oryza sativa L.)
3-041	SK08_25456191	8	25456191	C/T	OS08-25456191-MZ	Development and application of a set of breeder-friendly SNP markers for genetic analyses and molecular breeding of rice (Oryza sativa L.)
3-042	SK08_26326397	8	26326397	G/T	OS08-26326397-MZ	Development and application of a set of breeder-friendly SNP markers for genetic analyses and molecular breeding of rice (Oryza sativa L.)
3-043	SK08_27805960	8	27805960	C/T	OS08-27805960-MZ	Development and application of a set of breeder-friendly SNP markers for genetic analyses and molecular breeding of rice (Oryza sativa L.)
3-044	SK09_9837388	9	9837388	A/G	OS09-09837388-MZ	Development and application of a set of breeder-friendly SNP markers for genetic analyses and molecular breeding of rice (Oryza sativa L.)
3-045	SK09_21240672	9	21240672	A/G	OS09-21240672-MZ	Development and application of a set of breeder-friendly SNP markers for genetic analyses and molecular breeding of rice (Oryza sativa L.)
3-046	SK10_2335726	10	2335726	A/T	OS10-02335726-MZ	Development and application of a set of breeder-friendly SNP markers for genetic analyses and molecular breeding of rice (Oryza sativa L.)
3-047	SK10_14258643	10	14258643	G/T	OS10-14258643-MZ	Development and application of a set of breeder-friendly SNP markers for genetic analyses and molecular breeding of rice (Oryza sativa L.)
3-048	SK11_352865	11	352865	A/C	OS11-00352865-MZ	Development and application of a set of breeder-friendly SNP markers for genetic analyses and molecular breeding of rice (Oryza sativa L.)
3-049	SK11_2786989	11	2786989	A/G	OS11-02786989-MZ	Development and application of a set of breeder-friendly SNP markers for genetic analyses and molecular breeding of rice (Oryza sativa L.)
3-050	SK11_6475705	11	6475705	A/G	OS11-06475705-MZ	Development and application of a set of breeder-friendly SNP markers for genetic analyses and molecular breeding of rice (Oryza sativa L.)
3-051	SK12_23428013	12	23428013	A/T	OS12-23428013-MZ	Development and application of a set of breeder-friendly SNP markers for genetic analyses and molecular breeding of rice (Oryza sativa L.)
