# Supplementary material for: Development of a core SNP arrays based on the KASP method for molecular breeding of rice
Source: Rice (N Y). 2019 Apr 8;12:21. doi: 10.1186/s12284-019-0272-3 (PMC6453994; doi:10.1186/s12284-019-0272-3)
Supplement: Supplementary file 6 — Table S6. Subset 4 of SNPs. (XLSX 11 kb) [file 12284_2019_272_MOESM6_ESM.xlsx]

## Sheet: Sheet1
Subset 4 of SNPs
Index	Name of marker	Chr.	Physical position	allele	Gene	Traits	Reference
4-001	SK06_1765761	6	1765761	G/T	GBSSI/Wx	Amylose content	Aberrant splicing of intron 1 leads to the heterogeneous 5'UTR and decreased expression of waxy gene in rice cultivars of intermediate amylose content.
4-002	SK06_1768006	6	1768006	A/C	GBSSI/Wx	Amylose content	Molecular Evolution of the Endosperm Starch Synthesis Pathway Genes in Rice (Oryza sativa L.) and Its Wild Ancestor, O-rufipogon L.
4-003	SK06_1768997	6	1768997	C/T	GBSSI/Wx	Amylose content	Molecular Evolution of the Endosperm Starch Synthesis Pathway Genes in Rice (Oryza sativa L.) and Its Wild Ancestor, O-rufipogon L.
4-004	SK06_6752887	6	6752887	GC/TT	ALK	Gelatinization temperature	Nucleotide diversity in starch synthase IIa and validation of single nucleotide polymorphisms in relation to starch gelatinization temperature and other physicochemical properties in rice (Oryza sativa L.)
4-005	SK06_6752756	6	6752756	A/G	ALK	Gelatinization temperature	Nucleotide diversity in starch synthase IIa and validation of single nucleotide polymorphisms in relation to starch gelatinization temperature and other physicochemical properties in rice (Oryza sativa L.)
4-006	SK08_5140824	8	5140824	C/T	GPT1	Amylose content	SNP in starch biosynthesis genes associated with nutritional and functional properties of rice
4-007	SK08_20382857	8	20382857	AAAAGATTATGGC/TATAT	fgr	Frangrance	Badh2, encoding betaine aldehyde dehydrogenase, inhibits the biosynthesis of 2-acetyl-1-pyrroline, a major component in rice fragrance
4-008	SK08_8008549	8	20358826	A/C	fgr	Fragrance	Development of a simple functional marker for fragrance in rice and its validation in Indian Basmati and non-Basmati fragrant rice varieties
4-009	SK12_10607554	12	10607554	G/T	Pita	Blast resistance	Rapid survey for presence of a blast resistance gene Pi-ta in rice cultivars using the dominant DNA markers derived from portions of the Pi-ta gene.
4-010	SK05_3340204	5	3340204	A/T	Chalk5	Chalkness	Chalk5 encodes a vacuolar H?-translocating pyrophosphatase influencing grain chalkiness in rice
4-011	SK10_18835485	10	18835485	A/C	Rf4	Fertility	The Rice Restorer Rf4 for Wild-Abortive Cytoplasmic Male Sterility Encodes a Mitochondrial-Localized PPR Protein that Functions in Reduction of WA352 Transcripts
4-012	SK11_27979265	11	27979265	G/T	Pik	Blast resistance	The isolation and characterization of Pik, a rice blast resistance gene which emerged after rice domestication
4-013	SK06_10389729	6	10389729	CAGGAAT/TGTTATT	Pi2	Blast resistance	The Eight Amino-Acid Differences Within Three Leucine-Rich Repeats Between Pi2 and Piz-t Resistance Proteins Determine the Resistance Specificity to Magnaporthe grisea
4-014	SK03_16733441	3	16733441	A/C	GS3	Grain shape	A causal C-A mutation in the second exon of GS3 highly associated with rice grain length and validated as a functional marker
