# Supplementary material for: Development of a core SNP arrays based on the KASP method for molecular breeding of rice
Source: Rice (N Y). 2019 Apr 8;12:21. doi: 10.1186/s12284-019-0272-3 (PMC6453994; doi:10.1186/s12284-019-0272-3)
Supplement: Supplementary file 7 — Table S7. Subset 5 of SNPs. (XLSX 14 kb) [file 12284_2019_272_MOESM7_ESM.xlsx]

## Sheet: Sheet1
Subset 5 of SNPs
Index	Name of marker	Chr.	Physical position	Allele	Target gene	Traits	Reference
5-001	SK01_5264642	1	5264642	A/G	Gn1a-4	Number of grains	Genome-wide association mapping reveals a rich genetic architecture of complex traits in Oryza sativa
5-002	SK01_5290075	1	5290075	C/G	Gn1a-4	Number of grains	Genome-wide association mapping reveals a rich genetic architecture of complex traits in Oryza sativa
5-003	SK01_5317048	1	5317048	A/C	Gn1a-4	Number of grains	Genome-wide association mapping reveals a rich genetic architecture of complex traits in Oryza sativa
5-004	SK01_5438204	1	5438204	A/G	Gn1a-4	Number of grains	Genome-wide association mapping reveals a rich genetic architecture of complex traits in Oryza sativa
5-005	SK01_5442863	1	5442863	A/C	Gn1a-4	Number of grains	Genome-wide association mapping reveals a rich genetic architecture of complex traits in Oryza sativa
5-006	SK03_14904428	3	14904428	A/G	Grh4-4	Green leafhopper resistance	Genome-wide association mapping reveals a rich genetic architecture of complex traits in Oryza sativa
5-007	SK03_14932671	3	14932671	A/G	Grh4-4	Green leafhopper resistance	Genome-wide association mapping reveals a rich genetic architecture of complex traits in Oryza sativa
5-008	SK03_14990404	3	14990404	C/G	Grh4-4	Green leafhopper resistance	Genome-wide association mapping reveals a rich genetic architecture of complex traits in Oryza sativa
5-009	SK03_15001183	3	15001183	A/G	Grh4-4	Green leafhopper resistance	Genome-wide association mapping reveals a rich genetic architecture of complex traits in Oryza sativa
5-010	SK03_15074046	3	15074046	A/G	Grh4-4	Green leafhopper resistance	Genome-wide association mapping reveals a rich genetic architecture of complex traits in Oryza sativa
5-011	SK03_15106953	3	15106953	A/C	Grh4-4	Green leafhopper resistance	Genome-wide association mapping reveals a rich genetic architecture of complex traits in Oryza sativa
5-012	SK04_4411950	4	4411950	A/G	Grh6-4	Green leafhopper resistance	Genome-wide association mapping reveals a rich genetic architecture of complex traits in Oryza sativa
5-013	SK04_4414154	4	4414154	A/C	Grh6-4	Green leafhopper resistance	Genome-wide association mapping reveals a rich genetic architecture of complex traits in Oryza sativa
5-014	SK04_4559723	4	4559723	A/C	Grh6-4	Green leafhopper resistance	Genome-wide association mapping reveals a rich genetic architecture of complex traits in Oryza sativa
5-015	SK04_4599886	4	4599886	A/G	Grh6-4	Green leafhopper resistance	Genome-wide association mapping reveals a rich genetic architecture of complex traits in Oryza sativa
5-016	SK04_4647693	4	4647693	A/G	Grh6-4	Green leafhopper resistance	Genome-wide association mapping reveals a rich genetic architecture of complex traits in Oryza sativa
5-017	SK05_5339085	5	5339085	A/G	qSW5-4	Grain width	Genome-wide association mapping reveals a rich genetic architecture of complex traits in Oryza sativa
5-018	SK05_5341385	5	5341385	A/T	qSW5-4	Grain width	Genome-wide association mapping reveals a rich genetic architecture of complex traits in Oryza sativa
5-019	SK05_5364311	5	5364311	A/C	qSW5-4	Grain width	Genome-wide association mapping reveals a rich genetic architecture of complex traits in Oryza sativa
5-020	SK05_5425895	5	5425895	A/G	qSW5-4	Grain width	Genome-wide association mapping reveals a rich genetic architecture of complex traits in Oryza sativa
5-021	SK05_5427770	5	5427770	C/G	qSW5-4	Grain width	Genome-wide association mapping reveals a rich genetic architecture of complex traits in Oryza sativa
5-022	SK05_5441846	5	5441846	A/G	qSW5-4	Grain width	Genome-wide association mapping reveals a rich genetic architecture of complex traits in Oryza sativa
5-023	SK05_5445097	5	5445097	A/G	qSW5-4	Grain width	Genome-wide association mapping reveals a rich genetic architecture of complex traits in Oryza sativa
5-024	SK05_5537852	5	5537852	A/G	qSW5-4	Grain width	Genome-wide association mapping reveals a rich genetic architecture of complex traits in Oryza sativa
5-025	SK06_382564	6	382564	A/G	Bph25A-4	Brown planthopper resistance	Genome-wide association mapping reveals a rich genetic architecture of complex traits in Oryza sativa
5-026	SK06_395890	6	395890	C/G	Bph25A-4	Brown planthopper resistance	Genome-wide association mapping reveals a rich genetic architecture of complex traits in Oryza sativa
5-027	SK06_454048	6	454048	A/G	Bph25A-4	Brown planthopper resistance	Genome-wide association mapping reveals a rich genetic architecture of complex traits in Oryza sativa
5-028	SK06_638510	6	638510	A/G	Bph25A-4	Brown planthopper resistance	Genome-wide association mapping reveals a rich genetic architecture of complex traits in Oryza sativa
5-029	SK06_647869	6	647869	A/G	Bph25A-4	Brown planthopper resistance	Genome-wide association mapping reveals a rich genetic architecture of complex traits in Oryza sativa
5-030	SK06_662221	6	662221	A/G	Bph25A-4	Brown planthopper resistance	Genome-wide association mapping reveals a rich genetic architecture of complex traits in Oryza sativa
5-031	SK06_701439	6	701439	A/T	Bph25A-4	Brown planthopper resistance	Genome-wide association mapping reveals a rich genetic architecture of complex traits in Oryza sativa
5-032	SK06_1349980	6	1349980	A/T	Bph25b-4	Brown planthopper resistance	Genome-wide association mapping reveals a rich genetic architecture of complex traits in Oryza sativa
5-033	SK06_1372731	6	1372731	A/G	Bph25b-4	Brown planthopper resistance	Genome-wide association mapping reveals a rich genetic architecture of complex traits in Oryza sativa
5-034	SK06_1509884	6	1509884	A/G	Bph25b-4	Brown planthopper resistance	Genome-wide association mapping reveals a rich genetic architecture of complex traits in Oryza sativa
5-035	SK06_1529726	6	1529726	A/G	Bph25b-4	Brown planthopper resistance	Genome-wide association mapping reveals a rich genetic architecture of complex traits in Oryza sativa
5-036	SK06_1586456	6	1586456	A/G	Bph25b-4	Brown planthopper resistance	Genome-wide association mapping reveals a rich genetic architecture of complex traits in Oryza sativa
5-037	SK06_1587473	6	1587473	C/G	Bph25b-4	Brown planthopper resistance	Genome-wide association mapping reveals a rich genetic architecture of complex traits in Oryza sativa
5-038	SK06_1594975	6	1594975	A/T	Bph25b-4	Brown planthopper resistance	Genome-wide association mapping reveals a rich genetic architecture of complex traits in Oryza sativa
5-039	SK06_4737177	6	4737177	A/G	Ovc-4	White-backed planthopper resistance	Genome-wide association mapping reveals a rich genetic architecture of complex traits in Oryza sativa
5-040	SK06_4795998	6	4795998	A/T	Ovc-4	White-backed planthopper resistance	Genome-wide association mapping reveals a rich genetic architecture of complex traits in Oryza sativa
5-041	SK06_4870556	6	4870556	A/T	Ovc-4	White-backed planthopper resistance	Genome-wide association mapping reveals a rich genetic architecture of complex traits in Oryza sativa
5-042	SK06_4892296	6	4892296	A/G	Ovc-4	White-backed planthopper resistance	Genome-wide association mapping reveals a rich genetic architecture of complex traits in Oryza sativa
5-043	SK06_4930358	6	4930358	A/G	Ovc-4	White-backed planthopper resistance	Genome-wide association mapping reveals a rich genetic architecture of complex traits in Oryza sativa
5-044	SK06_27326725	6	27326725	A/G	APO1-4	Abnormal spike development	Genome-wide association mapping reveals a rich genetic architecture of complex traits in Oryza sativa
5-045	SK06_27368248	6	27368248	A/G	APO1-4	Abnormal spike development	Genome-wide association mapping reveals a rich genetic architecture of complex traits in Oryza sativa
5-046	SK06_27438624	6	27438624	A/C	APO1-4	Abnormal spike development	Genome-wide association mapping reveals a rich genetic architecture of complex traits in Oryza sativa
5-047	SK06_27498819	6	27498819	A/G	APO1-4	Abnormal spike development	Genome-wide association mapping reveals a rich genetic architecture of complex traits in Oryza sativa
5-048	SK06_27526542	6	27526542	A/T	APO1-4	Abnormal spike development	Genome-wide association mapping reveals a rich genetic architecture of complex traits in Oryza sativa
5-049	SK06_27526729	6	27526729	A/G	APO1-4	Abnormal spike development	Genome-wide association mapping reveals a rich genetic architecture of complex traits in Oryza sativa
5-050	SK06_28796789	6	28796789	A/G	Xa7-4	Bacterial blight resistance	Genome-wide association mapping reveals a rich genetic architecture of complex traits in Oryza sativa
5-051	SK06_28800531	6	28800531	A/G	Xa7-4	Bacterial blight resistance	Genome-wide association mapping reveals a rich genetic architecture of complex traits in Oryza sativa
5-052	SK06_28871380	6	28871380	A/G	Xa7-4	Bacterial blight resistance	Genome-wide association mapping reveals a rich genetic architecture of complex traits in Oryza sativa
5-053	SK06_28873249	6	28873249	A/G	Xa7-4	Bacterial blight resistance	Genome-wide association mapping reveals a rich genetic architecture of complex traits in Oryza sativa
5-054	SK06_28879041	6	28879041	A/C	Xa7-4	Bacterial blight resistance	Genome-wide association mapping reveals a rich genetic architecture of complex traits in Oryza sativa
5-055	SK06_28999672	6	28999672	A/G	Xa7-4	Bacterial blight resistance	Genome-wide association mapping reveals a rich genetic architecture of complex traits in Oryza sativa
5-056	SK06_29000232	6	29000232	A/G	Xa7-4	Bacterial blight resistance	Genome-wide association mapping reveals a rich genetic architecture of complex traits in Oryza sativa
5-057	SK08_25208014	8	25208014	A/G	WFP-4	Yield	Genome-wide association mapping reveals a rich genetic architecture of complex traits in Oryza sativa
5-058	SK08_25320080	8	25320080	A/G	WFP-4	Yield	Genome-wide association mapping reveals a rich genetic architecture of complex traits in Oryza sativa
5-059	SK08_25343868	8	25343868	A/C	WFP-4	Yield	Genome-wide association mapping reveals a rich genetic architecture of complex traits in Oryza sativa
5-060	SK11_20651397	11	20651397	A/G	Xa21-4	Bacterial blight resistance	Genome-wide association mapping reveals a rich genetic architecture of complex traits in Oryza sativa
5-061	SK11_20673987	11	20673987	A/G	Xa21-4	Bacterial blight resistance	Genome-wide association mapping reveals a rich genetic architecture of complex traits in Oryza sativa
5-062	SK11_20750201	11	20750201	A/G	Xa21-4	Bacterial blight resistance	Genome-wide association mapping reveals a rich genetic architecture of complex traits in Oryza sativa
5-063	SK11_20777287	11	20777287	A/G	Xa21-4	Bacterial blight resistance	Genome-wide association mapping reveals a rich genetic architecture of complex traits in Oryza sativa
5-064	SK11_20835460	11	20835460	A/G	Xa21-4	Bacterial blight resistance	Genome-wide association mapping reveals a rich genetic architecture of complex traits in Oryza sativa
5-065	SK11_20859953	11	20859953	A/G	Xa21-4	Bacterial blight resistance	Genome-wide association mapping reveals a rich genetic architecture of complex traits in Oryza sativa
5-066	SK11_20860748	11	20860748	A/G	Xa21-4	Bacterial blight resistance	Genome-wide association mapping reveals a rich genetic architecture of complex traits in Oryza sativa
5-067	SK11_20895902	11	20895902	A/T	Xa21-4	Bacterial blight resistance	Genome-wide association mapping reveals a rich genetic architecture of complex traits in Oryza sativa
5-068	SK11_23296409	11	23296409	A/C	Grh2ab-4	Green leafhopper resistance	Genome-wide association mapping reveals a rich genetic architecture of complex traits in Oryza sativa
5-069	SK11_23361505	11	23361505	A/T	Grh2ab-4	Green leafhopper resistance	Genome-wide association mapping reveals a rich genetic architecture of complex traits in Oryza sativa
5-070	SK11_23560913	11	23560913	A/G	Grh2ab-4	Green leafhopper resistance	Genome-wide association mapping reveals a rich genetic architecture of complex traits in Oryza sativa
5-071	SK11_23607373	11	23607373	A/C	Grh2ab-4	Green leafhopper resistance	Genome-wide association mapping reveals a rich genetic architecture of complex traits in Oryza sativa
5-072	SK11_27822819	11	27822819	A/G	xa4-4	Bacterial blight resistance	Genome-wide association mapping reveals a rich genetic architecture of complex traits in Oryza sativa
5-073	SK11_27823925	11	27823925	A/G	xa4-4	Bacterial blight resistance	Genome-wide association mapping reveals a rich genetic architecture of complex traits in Oryza sativa
5-074	SK11_27824960	11	27824960	A/G	xa4-4	Bacterial blight resistance	Genome-wide association mapping reveals a rich genetic architecture of complex traits in Oryza sativa
5-075	SK11_27995372	11	27995372	A/G	xa4-4	Bacterial blight resistance	Genome-wide association mapping reveals a rich genetic architecture of complex traits in Oryza sativa
5-076	SK11_27996731	11	27996731	A/T	xa4-4	Bacterial blight resistance	Genome-wide association mapping reveals a rich genetic architecture of complex traits in Oryza sativa
5-077	SK11_28002867	11	28002867	A/G	xa4-4	Bacterial blight resistance	Genome-wide association mapping reveals a rich genetic architecture of complex traits in Oryza sativa
5-078	SK11_28006481	11	28006481	A/G	xa4-4	Bacterial blight resistance	Genome-wide association mapping reveals a rich genetic architecture of complex traits in Oryza sativa
5-079	SK12_22657878	12	22657878	A/G	Bph26-4	Brown planthopper resistance	Genome-wide association mapping reveals a rich genetic architecture of complex traits in Oryza sativa
5-080	SK12_22731762	12	22731762	C/G	Bph26-4	Brown planthopper resistance	Genome-wide association mapping reveals a rich genetic architecture of complex traits in Oryza sativa
5-081	SK12_22770407	12	22770407	A/T	Bph26-4	Brown planthopper resistance	Genome-wide association mapping reveals a rich genetic architecture of complex traits in Oryza sativa
5-082	SK12_23201780	12	23201780	A/T	Bph26-4	Brown planthopper resistance	Genome-wide association mapping reveals a rich genetic architecture of complex traits in Oryza sativa
5-083	SK12_23241905	12	23241905	A/G	Bph26-4	Brown planthopper resistance	Genome-wide association mapping reveals a rich genetic architecture of complex traits in Oryza sativa
5-084	SK12_23265437	12	23265437	A/C	Bph26-4	Brown planthopper resistance	Genome-wide association mapping reveals a rich genetic architecture of complex traits in Oryza sativa
5-085	SK12_23271214	12	23271214	C/G	Bph26-4	Brown planthopper resistance	Genome-wide association mapping reveals a rich genetic architecture of complex traits in Oryza sativa
5-086	SK12_23290179	12	23290179	A/C	Bph26-4	Brown planthopper resistance	Genome-wide association mapping reveals a rich genetic architecture of complex traits in Oryza sativa
