# Supplementary material for: Development of a core SNP arrays based on the KASP method for molecular breeding of rice
Source: Rice (N Y). 2019 Apr 8;12:21. doi: 10.1186/s12284-019-0272-3 (PMC6453994; doi:10.1186/s12284-019-0272-3)
Supplement: Supplementary file 8 — Table S8. Subset 6 of SNPs. (XLSX 25 kb) [file 12284_2019_272_MOESM8_ESM.xlsx]

## Sheet: Sheet1
Subset 6 of SNPs
Index	Name of marker	Chr.	Physical position	Allele		Gene	Traits	Reference
6-001	SK01_1050097	1	1050097	A/C		SUI1	Yield	Identification and characterization of SHORTENED UPPERMOST INTERNODE 1, a gene negatively regulating uppermost internode elongation in rice
6-002	SK01_1625482	1	1625482	A/T		OPB/SL1/OsJAG	Growth development	STAMENLESS 1, encoding a single C2H2 zinc finger protein, regulates floral organ identity in rice
6-003	SK01_4004196	1	4004196	C/T		OsGA3ox2/D18	Yield	Rice open beak is a negative regulator of class 1 knox genes and a positive regulator of class B floral homeotic gene
6-004	SK01_5273672	1	5273672	A/G		Gn1a	Yield	Cloning and functional analysis of two gibberellin 3 beta -hydroxylase genes that are differently expressed during the growth of rice
6-005	SK01_7027262	1	7027262	C/T		NYC1	Yield	Cytokinin oxidase regulates rice grain production
6-006	SK01_8657303	1	8657303	C/T		DPL1	Yield	Rice NON-YELLOW COLORING1 is involved in light-harvesting complex II and grana degradation during leaf senescence
6-007	SK01_11459523	1	11459523	C/T		SKC1/OsHKT2;4	Biotic stress tolerance	Rice pollen hybrid incompatibility caused by reciprocal gene loss of duplicated genes
6-008	SK01_18944486	1	18944486	C/T		SHL2/OsRDR6	Growth development	A rice quantitative trait locus for salt tolerance encodes a sodium transporter
6-009	SK01_22380833	1	22380833	A/G		SaM	Yield	The small interfering RNA production pathway is required for shoot meristem initiation in rice
6-010	SK01_22955593	1	22955593	A/C		LOG	Yield	Hybrid male sterility in rice controlled by interaction between divergent alleles of two adjacent genes
6-011	SK01_25384027	1	25384027	C/T		Rd	Yield	Direct control of shoot meristem activity by a cytokinin-activating enzyme
6-012	SK01_28137217	1	28137217	C/T		DGL1	Yield	The Rc and Rd genes are involved in proanthocyanidin synthesis in rice pericarp
6-013	SK01_35558484	1	35558484	A/C		LAX	Yield	Analysis of the rice mutant dwarf and gladius leaf 1. Aberrant katanin-mediated microtubule organization causes up-regulation of gibberellin biosynthetic genes independently of gibberellin signaling
6-014	SK01_36445259	1	36445259	A/G		QSH1	Yield	LAX and SPA: major regulators of shoot branching in rice
6-015	SK01_39525573	1	39525573	A/G		PLA2/LDH2	Yield	An SNP caused loss of seed shattering during rice domestication
6-016	SK01_41822712	1	41822712	A/G		Se13/OsHY2	Heading stage	PLASTOCHRON2 regulates leaf initiation and maturation in rice
6-017	SK02_1076260	2	1076260	A/G		TDR	Yield	Complete loss of photoperiodic response in the rice mutant line X61 is caused by deficiency of phytochrome chromophore biosynthesis gene
6-018	SK02_1090736	2	1090736	C/T		OsGluRS	Yield	The rice tapetum degeneration retardation gene is required for tapetum degradation and anther development
6-019	SK02_2879584	2	2879584	A/G		LC2	Yield	Identification and fine mapping of a thermo-sensitive chlorophyll deficient mutant in rice (Oryza sativa L.)
6-020	SK02_5029300	2	5029300	C/T		beta-OsLCY	Yield	Rice leaf inclination2, a VIN3-like protein, regulates leaf angle through modulating cell division of the collar
6-021	SK02_5786547	2	5786547	A/C		RLS1	Yield	Mutations of genes in synthesis of the carotenoid precursors of ABA lead to preharvest sprouting and photo-oxidation in rice
6-022	SK02_7468550	2	7468550	A/G		HEI10	Growth development	A Novel Protein RLS1 with NB–ARM Domains Is Involved in Chloroplast Degradation during Leaf Senescence in Rice
6-023	SK02_8119760	2	8119760	C/T		GW2	Yield	The Role of Rice HEI10 in the Formation of Meiotic Crossovers
6-024	SK02_9044730	2	9044730	A/T		LP,EP3	Yield	A QTL for rice grain width and weight encodes a previously unknown RING-type E3 ubiquitin ligase
6-025	SK02_11999446	2	11999446	A/G		NAAT1	Nutrient utilization efficiency	Mutation in Nicotianamine Aminotransferase Stimulated the Fe(II) Acquisition System and Led to Iron Accumulation in Rice
6-026	SK02_17152814	2	17152814	C/T		MTR1	Growth development	Mutation in nicotianamine aminotransferase stimulated the Fe(II) acquisition system and led to iron accumulation in Rice
6-027	SK02_20720720	2	20720720	A/G		OsCYT-INV1/SRT5	Root	MTR1 Encodes a Secretory Fasciclin Glycoprotein Required for Male Reproductive Development in Rice
6-028	SK02_21610852	2	21610852	A/G		CPT1	Growth development	OsCYT-INV1 for alkaline/neutral invertase is involved in root cell development and reproductivity in rice (Oryza sativa L.)
6-029	SK02_22336215	2	22336215	G/T		GID2	Yield	The Rice COLEOPTILE PHOTOTROPISM1 gene encoding an ortholog of Arabidopsis NPH3 is required for phototropism of coleoptiles and lateral translocation of auxin
6-030	SK02_24100885	2	24100885	C/T		Du3	Grain quality	Accumulation of phosphorylated repressor for gibberellin signaling in an F-box mutant
6-031	SK02_24236917	2	24236917	C/T		BC14/OsNST1	Yield	Du3, a mRNA cap-binding protein gene, regulates amylose content in Japonica rice seeds
6-032	SK02_24517313	2	24517313	C/T		MER3	Yield	Golgi nucleotide sugar transporter modulates cell wall biosynthesis and plant growth in rice
6-033	SK02_27883376	2	27883376	C/T		MFO1/MADS6	Growth development	MER3 is required for normal meiotic crossover formation, but not for presynaptic alignment in rice
6-034	SK02_28920026	2	28920026	G/T		OSOTP51	Yield	MOSAIC FLORAL ORGANS1, an AGL6-like MADS box gene, regulates floral organ identity and meristem fate in rice
6-035	SK02_29343781	2	29343781	C/T		ADL1	Growth development	A Mutation of OSOTP 51 Leads to Impairment of Photosystem I Complex Assembly and Serious Photo-damage in Rice
6-036	SK02_30869769	2	30869769	A/G		BC3	Yield	The ADAXIALIZED LEAF1 gene functions in leaf and embryonic pattern formation in rice
6-037	SK02_31269371	2	31269371	A/G		Lsi1/OsNIP2;1	Nutrient utilization efficiency	Rice BRITTLE CULM 3 (BC3) encodes a classical dynamin OsDRP2B essential for proper secondary cell wall synthesis
6-038	SK02_32531138	2	32531138	C/T		PPS	Heading stage	A silicon transporter in rice
6-039	SK02_34687983	2	34687983	A/T		TH1	Yield	The COP1 Ortholog PPS Regulates the Juvenile–Adult and Vegetative–Reproductive Phase Changes in Rice
6-040	SK02_35115567	2	35115567	A/G		Pib	Disease resitance	TH1 , a DUF640 domain-like gene controls lemma and palea development in rice
6-041	SK03_220026	3	220026	A/T		qLTG3-1	Biotic stress tolerance	The Pib gene for rice blast resistance belongs to the nucleotide binding and leucine-rich repeat class of plant disease resistance genes
6-042	SK03_431667	3	431667	C/G		Lsi2	Nutrient utilization efficiency	Molecular identification of a major quantitative trait locus, qLTG3-1, controlling low-temperature germinability in rice
6-043	SK03_1789405	3	1789405	A/G		NOE1	Growth development	An efflux transporter of silicon in rice
6-044	SK03_2373946	3	2373946	C/T		OsMRP5	Nutrient utilization efficiency	Nitric Oxide and Protein S-Nitrosylation Are Integral to Hydrogen Peroxide-Induced Leaf Cell Death in Rice
6-045	SK03_2727136	3	2727136	G/T		Crl1/ARL1	Root	Mutations of the multi-drug resistance-associated protein ABC transporter gene 5 result in reduction of phytic acid in rice seeds
6-046	SK03_3655067	3	3655067	A/G		DPW	Yield	Crown rootless1, which is essential for crown root formation in rice, is a target of an AUXIN RESPONSE FACTOR in auxin signaling
6-047	SK03_3704047	3	3704047	C/T		CYP704B2	Yield	Defective Pollen Wall Is Required for Anther and Microspore Development in Rice and Encodes a Fatty Acyl Carrier Protein Reductase
6-048	SK03_4409689	3	4409689	A/G		OsPDS	Yield	Cytochrome P450 family member CYP704B2 catalyzes the {omega}-hydroxylation of fatty acids and is required for anther cutin biosynthesis and pollen exine formation in rice
6-049	SK03_7440357	3	7440357	A/T		OsUPS	Growth development	Mutations of genes in synthesis of the carotenoid precursors of ABA lead to preharvest sprouting and photo-oxidation in rice
6-050	SK03_9333643	3	9333643	C/T		SPL11	Disease resitance	Molecular cloning and characterization of OsUPS, a U-box containing E3 ligase gene that respond to phosphate starvation in rice (Oryza sativa)
6-051	SK03_11025459	3	11025459	A/G		phyB	Growth development	Spotted leaf11, a negative regulator of plant cell death and defense, encodes a U-box/armadillo repeat protein endowed with E3 ubiquitin ligase activity
6-052	SK03_13156156	3	13156156	A/G		OsDVR	Yield	Distinct and cooperative functions of phytochromes A, B, and C in the control of deetiolation and flowering in rice
6-053	SK03_17262406	3	17262406	A/G		BC1	Yield	Divinyl Chlorophyll(ide) a Can Be Converted to Monovinyl Chlorophyll(ide) a by a Divinyl Reductase in Rice
6-054	SK03_19245532	3	19245532	A/T		SHL4/SHO2/OsAGO7	Growth development	BRITTLE CULM1, which encodes a COBRA-like protein, affects the mechanical properties of rice plants
6-055	SK03_22234816	3	22234816	A/G		YSA	Yield	The small interfering RNA production pathway is required for shoot meristem initiation in rice
6-056	SK03_22542344	3	22542344	C/T		BRD1/OsBR6ox	Growth development	Disruption of a Rice Pentatricopeptide Repeat Protein Causes a Seedling-Specific Albino Phenotype and Its Utilization to Enhance Seed Purity in Hybrid Rice Production
6-057	SK03_24702097	3	24702097	A/G		Rf5/GRP162	Growth development	Loss-of-function of a rice brassinosteroid biosynthetic enzyme, C-6 oxidase, prevents the organized arrangement and polar elongation of cells in the leaves and stem
6-058	SK03_26206682	3	26206682	C/T		OsGNOM1	Root	The Rice Pentatricopeptide Repeat Protein RF5 Restores Fertility in Hong-Lian Cytoplasmic Male-Sterile Lines via a Complex with the Glycine-Rich Protein GRP162
6-059	SK03_30480853	3	30480853	A/G		OsIAA13	Root	Adventitious root formation in rice requires OsGNOM1 and is mediated by the OsPINs family
6-060	SK03_31050704	3	31050704	A/G		PAP2/OsMADS34	Growth development	OsIAA13-mediated auxin signaling is involved in lateral root initiation in rice
6-061	SK03_31441266	3	31441266	A/G		Bel	Biotic stress tolerance	The SEPALLATA-like gene OsMADS34 is required for rice inflorescence and spikelet development
6-062	SK03_33960369	3	33960369	C/T		Chl1	Yield	Map-based cloning of a novel rice cytochrome P450 gene CYP81A6 that confers resistance to two different classes of herbicides
6-063	SK04_19835234	4	19835234	A/C		Pi21	Disease resitance	Rice Chlorina-1 and Chlorina-9 encode ChlD and ChlI subunits of Mg-chelatase, a key enzyme for chlorophyll synthesis and chloroplast development
6-064	SK04_20426399	4	20426399	C/T		GIF1	Grain quality	Loss of Function of a Proline-Containing Protein Confers Durable Disease Resistance in Rice
6-065	SK04_23467371	4	23467371	A/G		D11	Yield	Control of rice grain-filling and yield by a gene with a potential signature of domestication
6-066	SK04_24949703	4	24949703	A/G		Rymv1	Disease resitance	A novel cytochrome P450 is implicated in brassinosteroid biosynthesis via the characterization of a rice dwarf mutant, dwarf11, with reduced seed length
6-067	SK04_26907634	4	26907634	C/T		OsVPE1/Glup3	Grain quality	Mutations in the eIF(iso)4G translation initiation factor confer high resistance of rice to Rice yellow mottle virus
6-068	SK04_27567935	4	27567935	C/T		HTD1	Yield	The vacuolar processing enzyme OsVPE1 is required for efficient glutelin processing in rice
6-069	SK04_32843112	4	32843112	A/T		FLO2	Grain quality	The rice HIGH-TILLERING DWARF1 encoding an ortholog of Arabidopsis MAX3 is required for negative regulation of the outgrowth of axillary buds
6-070	SK05_990754	5	990754	A/T		STAR2	Biotic stress tolerance	A Novel Factor FLOURY ENDOSPERM2 Is Involved in Regulation of Rice Grain Size and Starch Quality
6-071	SK05_1351848	5	1351848	A/G		S24	Yield	A Bacterial-Type ABC Transporter Is Involved in Aluminum Tolerance in Rice
6-072	SK05_3207628	5	3207628	A/G		SRS3	Yield	Molecular analysis of an additional case of hybrid sterility in rice (Oryza sativa L.)
6-073	SK05_4195403	5	4195403	A/T		BC10	Yield	A novel kinesin 13 protein regulating rice seed length
6-074	SK05_16512716	5	16512716	C/T		YGL1	Yield	BC10, a DUF266-containing and Golgi-located type II membrane protein, is required for cell-wall biosynthesis in rice (Oryza sativa L.)
6-075	SK05_23733220	5	23733220	C/T		EUI1	Yield	A chlorophyll-deficient rice mutant with impaired chlorophyllide esterification in chlorophyll biosynthesis
6-076	SK05_27742506	5	27742506	A/T		LTN1	Yield	EUI1, encoding a putative cytochrome P450 monooxygenase, regulates internode elongation by modulating gibberellin responses in rice
6-077	SK06_1471478	6	1471478	A/C		RNRS2	Yield	LEAF TIP NECROSIS1 Plays a Pivotal Role in the Regulation of Multiple Phosphate Starvation Responses in Rice1
6-078	SK06_1962294	6	1962294	A/G		DP1/SDP1	Yield	Rice virescent3 and stripe1 encoding the large and small subunits of ribonucleotide reductase are required for chloroplast biogenesis during early leaf development
6-079	SK06_2781588	6	2781588	C/T		OsSSI	Grain quality	An AT-hook gene is required for palea formation and floral organ number control in rice
6-080	SK06_6749313	6	6749313	G/T		ALK	Grain quality	Molecular aspect of good eating quality formation in japonica rice
6-081	SK06_9338330	6	9338330	A/G		Hd1&QTL	Heading stage	Map-based cloning of the ALK gene, which controls the gelatinization temperature of rice
6-082	SK06_10388662	6	10388662	C/T		Piz-t/Pi-9/Pi-z/Pigm/Pi-2	Disease resitance	Hd1, a major photoperiod sensitivity quantitative trait locus in rice, is closely related to the Arabidopsis flowering time gene CONSTANS
6-083	SK06_13056699	6	13056699	A/C		Pid3/Pi25	Disease resitance	The eight amino-acid differences within three leucine-rich repeats between Pi2 and Piz-t resistance proteins determine the resistance specificity to Magnaporthe grisea
6-084	SK06_17163218	6	17163218	A/T		Pi-d2	Disease resitance	Identification of a New Rice Blast Resistance Gene, Pid3, by Genomewide Comparison of Paired Nucleotide-Binding Site-Leucine-Rich Repeat Genes and Their Pseudogene Alleles Between the Two Sequenced Rice Genomes
6-085	SK06_23854416	6	23854416	C/G		SE5	Heading stage	A B-lectin receptor kinase gene conferring rice blast resistance
6-086	SK06_25203744	6	25203744	A/G		SPP	Yield	Phytochromes confer the photoperiodic control of flowering in rice (a short-day plant)
6-087	SK06_27481339	6	27481339	C/T		APO1/SCM2	Yield	A Rice Stromal Processing Peptidase Regulates Chloroplast and Root Development
6-088	SK06_28109159	6	28109159	A/T		DEP3	Yield	Rice ABERRANT PANICLE ORGANIZATION 1, encoding an F-box protein, regulates meristem fate
6-089	SK06_30176430	6	30176430	C/G		SPW1/OsMADS16	Growth development	Fine mapping and candidate gene analysis of dense and erect panicle 3, DEP3, which confers high grain yield in rice (Oryza sativa L.)
6-090	SK07_472805	7	472805	A/G		DEP	Growth development	SUPERWOMAN1 and DROOPING LEAF genes control floral organ identity in rice
6-091	SK07_3431101	7	3431101	A/C		WAF1	Growth development	DEP and AFO Regulate Reproductive Habit in Rice
6-092	SK07_25365395	7	25365395	C/T		SRS1/DEP2	Grain quality	WAVY LEAF 1, an Ortholog of Arabidopsis HEN1, Regulates Shoot Development by Maintaining microRNA and trans-acting siRNA Accumulation in Rice
6-093	SK07_25381724	7	25381724	A/T		DEP2	Yield	The SMALL AND ROUND SEED1 (SRS1/DEP2) gene is involved in the regulation of seed size in rice
6-094	SK08_2890468	8	2890468	A/G		Pi36	Disease resitance	Rice DENSE AND ERECT PANICLE 2 is essential for determining panicle outgrowth and elongation
6-095	SK08_21582840	8	21582840	G/T		COE1	Yield	The in silico map-based cloning of Pi36, a rice coiled-coil nucleotide-binding site leucine-rich repeat gene that confers race-specific resistance to the blast fungus
6-096	SK08_25275885	8	25275885	C/T		OsSPL14	Yield	COE1, an LRR-RLK responsible for commissural vein pattern formation in rice
6-097	SK08_26503563	8	26503563	A/C		OsSPL16/qGW8	Grain quality	Regulation of OsSPL14 by OsmiR156 defines ideal plant architecture in rice
6-098	SK08_26728254	8	26728254	C/T		Xa13	Disease resitance	Control of grain size, shape and quality by OsSPL16 in rice
6-099	SK09_1158812	9	1158812	A/G		BC12/GDD1	Yield	Promoter mutations of an essential gene for pollen development result in disease resistance in rice
6-100	SK09_13760690	9	13760690	C/T		SLL1	Yield	Mutation of Rice BC12/GDD1, W hich Encodes a Kinesin-Like Protein T hat Binds to a GA Biosynthesis Gene Promoter, Leads to D warfism with Impaired Cell Elongation
6-101	SK09_16412063	9	16412063	C/T		DEP1	Yield	SHALLOT-LIKE1 is a KANADI transcription factor that modulates rice leaf rolling by regulating leaf abaxial cell development
6-102	SK10_4664638	10	4664638	A/T		qUVR-10	Biotic stress tolerance	Natural variation at the DEP1 locus enhances grain yield in rice
6-103	SK10_17077378	10	17077378	C/T		Ehd1	Heading stage	qUVR-10, a major quantitative trait locus for ultraviolet-B resistance in rice, encodes cyclobutane pyrimidine dimer photolyase
6-104	SK10_19020984	10	19020984	A/C		Du1	Grain quality	Ehd1, a B-type response regulator in rice, confers short-day promotion of flowering and controls FT-like gene expression independently of Hd1
6-105	SK10_19058375	10	19058375	A/G		RF1B	Fertility restoration	Du1, encoding a novel Prp1 protein, regulates starch biosynthesis through affecting the splicing of Wx(b) supercript stop pre-mRNAs in rice (Oryza sativa L.)
6-106	SK11_22664773	11	22664773	A/C	FON4		Growth development	Cytoplasmic male sterility of rice with boro II cytoplasm is caused by a cytotoxic peptide and is restored by two related PPR motif genes via distinct modes of mRNA silencing
6-107	SK11_25344585	11	25344585	G/T	Pi-k ( h )		Disease resitance	The floral organ number4 gene encoding a putative ortholog of Arabidopsis CLAVATA3 regulates apical meristem size in rice
6-108	SK11_27982276	11	27982276	C/T	Pikm-TS		Disease resitance	High-resolution mapping, cloning and molecular characterization of the Pi-k ( h ) gene of rice, which confers resistance to Magnaporthe grisea
6-109	SK12_3581427	12	3581427	C/T	ART1		Biotic stress tolerance	Two Adjacent Nucleotide-Binding Site-Leucine-Rich Repeat Class Genes Are Required to Confer Pikm-Specific Rice Blast Resistance
6-110	SK12_9581909	12	9581909	G/T	SL		Disease resitance	A Zinc Finger Transcription Factor ART1 Regulates Multiple Genes Implicated in Aluminum Tolerance in Rice
6-111	SK12_10611754	12	10611754	A/C	Pi-ta		Disease resitance	Sekiguchi Lesion Gene Encodes a Cytochrome P450 Monooxygenase That Catalyzes Conversion of Tryptamine to Serotonin in Rice
6-112	SK12_17303332	12	17303332	A/T	Xa25/x25		Disease resitance	A single amino acid difference distinguishes resistant and susceptible alleles of the rice blast resistance gene Pi-ta
6-113	SK12_27022568	12	27022568	A/G	OsRab5a		Grain quality	A paralog of the MtN3/saliva family recessively confers race-specific resistance to Xanthomonas oryzae in rice
