# Supplementary material for: Development of a core SNP arrays based on the KASP method for molecular breeding of rice
Source: Rice (N Y). 2019 Apr 8;12:21. doi: 10.1186/s12284-019-0272-3 (PMC6453994; doi:10.1186/s12284-019-0272-3)
Supplement: Supplementary file 9 — Table S9. Subset 7 of SNPs. (XLSX 12 kb) [file 12284_2019_272_MOESM9_ESM.xlsx]

## Sheet: Sheet1
Subset 7 of SNPs
Index	Name of marker	Chr.	Physical position	Allele	Traits	Source-SNP ID	Reference
7-001	SK06_9652784	6	9652784	G/T	Heading stage	id6006118	Construction of a versatile SNP array for pyramiding useful genes of rice
7-002	SK06_14939243	6	14939243	G/T	Heading stage	id6008855	Construction of a versatile SNP array for pyramiding useful genes of rice
7-003	SK06_16417487	6	16417487	C/T	Heading stage	id6009335	Construction of a versatile SNP array for pyramiding useful genes of rice
7-004	SK09_19709461	9	19709461	A/C	Number of panicles per plant	id9007002	Construction of a versatile SNP array for pyramiding useful genes of rice
7-005	SK06_22155057	6	22155057	C/T	Panicle length	id6011519	Construction of a versatile SNP array for pyramiding useful genes of rice
7-006	SK03_872082	3	872082	A/G	Number of spikelets per panicle	id3000495	Construction of a versatile SNP array for pyramiding useful genes of rice
7-007	SK11_28845529	11	28845529	G/T	Number of spikelets per panicle	id11011548	Construction of a versatile SNP array for pyramiding useful genes of rice
7-008	SK03_16708131	3	16708131	C/T	Grain length	id3008338	Construction of a versatile SNP array for pyramiding useful genes of rice
7-009	SK05_5396755	5	5396755	C/G	Grain width	id5002751	Construction of a versatile SNP array for pyramiding useful genes of rice
7-010	SK07_22057564	7	22057564	A/G	Grain width	id7003644	Construction of a versatile SNP array for pyramiding useful genes of rice
7-011	SK07_24845026	7	24845026	C/T	Grain width	id7004596	Construction of a versatile SNP array for pyramiding useful genes of rice
7-012	SK11_24811740	11	24811740	C/T	Seed volume	id11009595	Construction of a versatile SNP array for pyramiding useful genes of rice
7-013	SK03_17092696	3	17092696	G/T	Surface area of seed	id3008459	Construction of a versatile SNP array for pyramiding useful genes of rice
7-014	SK03_16075626	3	16075626	C/T	Surface area of brown rice	id3008053	Construction of a versatile SNP array for pyramiding useful genes of rice
7-015	SK11_26305415	11	26305415	A/G	Brown rice volume	id11010354	Construction of a versatile SNP array for pyramiding useful genes of rice
7-016	SK06_22952048	6	22952048	C/T	Length-width ratio of brown rice	id6011831	Construction of a versatile SNP array for pyramiding useful genes of rice
7-017	SK06_4637190	6	4637190	C/T	Rice blast resistance	id6003322	Construction of a versatile SNP array for pyramiding useful genes of rice
7-018	SK11_4430937	11	4430937	C/T	Rice blast resistance	id11001787	Construction of a versatile SNP array for pyramiding useful genes of rice
7-019	SK11_22248970	11	22248970	C/T	Rice blast resistance	dd11000249	Construction of a versatile SNP array for pyramiding useful genes of rice
7-020	SK06_873670	6	873670	A/G	Amylose content	id6000731	Construction of a versatile SNP array for pyramiding useful genes of rice
7-021	SK06_3590969	6	3590969	C/T	Amylose content	id6002874	Construction of a versatile SNP array for pyramiding useful genes of rice
7-022	SK06_4212402	6	4212402	A/G	Amylose content	id6003135	Construction of a versatile SNP array for pyramiding useful genes of rice
7-023	SK06_5874707	6	5874707	C/T	Amylose content	id6003742	Construction of a versatile SNP array for pyramiding useful genes of rice
7-024	SK03_28852757	3	28852757	C/T	Gelatinization temperature	id3013524	Construction of a versatile SNP array for pyramiding useful genes of rice
7-025	SK06_7019948	6	7019948	A/G	Gelatinization temperature	id6004500	Construction of a versatile SNP array for pyramiding useful genes of rice
7-026	SK06_7670859	6	7670859	C/T	Gelatinization temperature	id6004889	Construction of a versatile SNP array for pyramiding useful genes of rice
7-027	SK08_4732019	8	4732019	C/G	Gelatinization temperature	wd8000458	Construction of a versatile SNP array for pyramiding useful genes of rice
7-028	SK05_4984766	5	4984766	C/G	Protein content	id5002643	Construction of a versatile SNP array for pyramiding useful genes of rice
7-029	SK06_5036025	6	5036025	G/T	Protein content	id6003462	Construction of a versatile SNP array for pyramiding useful genes of rice
7-030	SK07_26611324	7	26611324	C/G	Protein content	id7005183	Construction of a versatile SNP array for pyramiding useful genes of rice
7-031	SK10_6107128	10	6107128	A/G	Protein content	id10001888	Construction of a versatile SNP array for pyramiding useful genes of rice
