# Supplementary material for: Development of a core SNP arrays based on the KASP method for molecular breeding of rice
Source: Rice (N Y). 2019 Apr 8;12:21. doi: 10.1186/s12284-019-0272-3 (PMC6453994; doi:10.1186/s12284-019-0272-3)
Supplement: Supplementary file 10 — Table S10. Subset 8 of SNPs from Zhao et al. (2011) & Yonemaru et al. (2014). (XLSX 12 kb) [file 12284_2019_272_MOESM10_ESM.xlsx]

## Sheet: Table S10
Table S10 Subset 8 of SNPs from Zhao et al. (2011) & Yonemaru et al. (2014)
index	name of marker	chr.	physical position	allele	source-SNP ID
8-001	SK01_10438894	1	10438894	A/G	Chr1-10438894
8-002	SK01_16144280	1	16144280	A/G	NIAS_Os_aa01006214
8-003	SK01_17540508	1	17540508	A/G	NIAS_Os_aa01006304
8-004	SK01_24056268	1	24056268	A/G	id1014143
8-005	SK01_26880460	1	26880460	A/G	NIAS_Os_ac01001309
8-006	SK01_32284104	1	32284104	A/G	NIAS_Os_ab01001189
8-007	SK02_1968779	2	1968779	A/G	NIAS_Os_ae02000053
8-008	SK02_15775411	2	15775411	G/T	Chr2-15775411
8-009	SK02_18870899	2	18870899	A/G	Chr2-18870899
8-010	SK02_33923958	2	33923958	A/C	NIAS_Os_aa02003921
8-011	SK03_21258737	3	21258737	G/T	Chr3-21258737
8-012	SK04_6057384	4	6057384	A/C	Chr4-6057384
8-013	SK04_8837857	4	8837857	A/C	id4003038
8-014	SK04_10396788	4	10396788	A/G	NIAS_Os_aa04003818
8-015	SK04_11748452	4	11748452	A/G	ud4000831
8-016	SK04_12550310	4	12550310	A/C	NIAS_Os_aa04003979
8-017	SK04_25898378	4	25898378	A/C	NIAS_Os_ad04009558
8-018	SK04_34683717	4	34683717	A/G	Chr4-34683717
8-019	SK05_9214505	5	9214505	A/G	id5004668
8-020	SK05_14301919	5	14301919	A/T	id5005872
8-021	SK05_17830875	5	17830875	A/G	OS05-17830875-MZ
8-022	SK05_19160084	5	19160084	A/G	NIAS_Os_ab05000264
8-023	SK05_25215570	5	25215570	A/G	id5011771
8-024	SK06_11287473	6	11287473	A/C	id6007156
8-025	SK06_19665735	6	19665735	C/T	id6010447
8-026	SK06_26266828	6	26266828	A/G	NIAS_Os_aa06001085
8-027	SK07_8546130	7	8546130	A/G	Chr7-8546130
8-028	SK07_16957375	7	16957375	A/G	OS07-16957375-MZ
8-029	SK08_3702914	8	3702914	A/G	Chr8-3702914
8-030	SK08_7135930	8	7135930	A/G	NIAS_Os_ad08002726
8-031	SK04_16935377	4	16935377	A/G	NIAS_Os_aa04005285
8-032	SK08_11707115	8	11707115	C/T	Chr8-11707115
8-033	SK08_13057016	8	13057016	A/G	NIAS_Os_aa08002874
8-034	SK08_14054517	8	14054517	A/T	NIAS_Os_aa08002958
8-035	SK08_14908464	8	14908464	A/G	NIAS_Os_ac08000454
8-036	SK08_22845257	8	22845257	A/G	NIAS_Os_ac08000904
8-037	SK09_4793301	9	4793301	A/G	NIAS_Os_ab09000234
8-038	SK09_18868484	9	18868484	G/T	Chr9-18868484
8-039	SK10_3502733	10	3502733	A/G	id10000996
8-040	SK10_7789664	10	7789664	A/T	NIAS_Os_aa10001384
8-041	SK10_10203408	10	10203408	A/G	NIAS_Os_ac10000318
8-042	SK10_12795360	10	12795360	C/T	Chr10-12795360
8-043	SK10_15596312	10	15596312	C/T	Chr10-15596312
8-044	SK10_17948826	10	17948826	A/G	Chr10-17948826
8-045	SK10_20844181	10	20844181	A/T	NIAS_Os_ad10010334
8-046	SK11_1642603	11	1642603	A/T	Chr11-1642603
8-047	SK11_9378234	11	9378234	A/G	NIAS_Os_ab11000829
8-048	SK11_11984108	11	11984108	A/G	id11004240
8-049	SK12_2236665	12	2236665	A/C	id12001043
8-050	SK12_6602483	12	6602483	A/T	NIAS_Os_aa12002696
8-051	SK12_13611592	12	13611592	C/T	Chr12-13611592
8-052	SK12_14854155	12	14854155	A/G	NIAS_Os_ah12000732
8-053	SK12_16054329	12	16054329	A/G	NIAS_Os_ad12006396
8-054	SK12_19410312	12	19410312	A/T	Chr12-19410312
8-055	SK12_26166623	12	26166623	A/G	NIAS_Os_aa12005300
